# Supplementary material for: Phylogeography of the Solanaceae-infecting Basidiomycota fungus Rhizoctonia solani AG-3 based on sequence analysis of two nuclear DNA loci
Source: BMC Evol Biol. 2007 Sep 13;7:163. doi: 10.1186/1471-2148-7-163 (PMC2048936; doi:10.1186/1471-2148-7-163)
Supplement: Additional file 1 — Characterization of haplotypes of Rhizoctonia solani AG-3 from potato and tobacco according to polymorphic sites detected in pP42F DNA sequences. a Conflicting sites showing homoplasy are presented in red; these incompatible sites, among the polymorphic ones, were identified using the compatibility methods SNAP Clade and SNAP Matrix (Figure 7-A). Site types: t = transitions; v = transversions. Character type: i = phylogenetically informative; - = uninformative sites. [file 1471-2148-7-163-S1.xls]

## Sheet: Sheet1
Sequence code at GenBank® NCBI	Haplotypes designation for phylogenetic analysis	Haplotype designation for coalescent analysis																					Polymorphic sites a
			Position	29	30	45	48	54	81	84	108	120	126	131	132	133	134	145	152	154	170	185	203	218	234	236	248	280	283	285	293	299	302	311	315	319	320	322	335	344	353	356	376	377	379
			Site number	1	2	3	4	5	6	7	8	9	10	11	12	13	14	15	16	17	18	19	20	21	22	23	24	25	26	27	28	29	30	31	32	33	34	35	36	37	38	39	40	41	42
			Site type	v	v	t	t	t	t	v	t	t	t	t	t	t	t	t	t	t	t	t	v	t	t	t	t	t	t	t	t	t	t	t	v	t	v	t	t	t	t	t	t	t	t
			Character type	i	i	-	i	-	-	i	i	i	-	-	-	i	i	i	-	-	i	i	i	i	-	i	-	-	i	i	i	i	i	-	-	i	-	i	-	i	i	i	-	i	-
AY458145.1	P0061	A		C	G	G	G	C	G	G	G	G	T	G	G	C	C	G	G	C	C	G	G	A	C	C	C	T	C	G	T	A	C	T	C	A	C	T	T	A	C	C	T	G	C
AY458146.1	P0062	A		*	*	*	*	*	*	*	*	*	*	*	*	*	*	*	*	*	*	*	*	*	*	*	*	*	*	A	*	*	*	*	*	*	*	C	*	*	*	*	*	*	*
AY458148.1	P0471	A		*	*	*	*	*	*	*	*	*	*	*	*	*	*	*	*	*	*	*	*	*	*	*	*	*	*	*	*	*	*	*	*	*	*	*	*	*	*	*	*	*	*
AY458154.1	P1021	A		*	*	*	*	*	*	T	*	*	*	*	*	*	*	*	*	*	*	*	*	*	*	*	*	*	*	*	*	*	*	*	*	*	*	*	*	*	*	*	*	*	*
AY458156.1	P1371	A		*	*	*	*	*	*	*	*	*	*	*	*	*	*	*	*	*	*	*	*	*	*	*	*	*	*	*	*	*	*	*	*	*	*	*	*	*	*	*	*	*	*
AY458164.1	P1982	A		G	*	*	*	*	*	T	*	*	*	*	*	*	*	*	*	*	*	*	*	*	*	*	*	*	*	*	*	*	*	*	*	*	*	*	*	*	*	*	*	*	*
AY458169.1	T0251 a/b	B		*	T	A	*	*	A	*	A	A	*	*	*	T	T	A	A	*	T	A	C	G	*	T	*	*	*	*	*	G	T	C	A	*	A	*	*	G	T	T	*	A	*
AY458170.1	T0331 a/b	B		*	T	A	*	*	A	*	A	A	*	*	*	T	T	A	A	*	T	A	C	G	*	T	*	*	*	*	*	G	T	C	A	*	A	*	*	G	T	T	*	A	*
AY458171.1	T0841 a/b	B		*	T	A	*	*	A	*	A	A	*	*	*	T	T	A	A	*	T	A	C	G	*	T	*	*	*	*	*	G	T	C	A	*	A	*	*	G	T	T	*	A	*
AY458172.1	T1131 a/b	B		*	T	A	*	*	A	*	A	A	*	*	*	T	T	A	A	*	T	A	C	G	*	T	*	*	*	*	*	G	T	C	A	*	A	*	*	G	T	T	*	A	*
AY458173.1	T1491 a/b	B		*	T	A	*	*	A	*	A	A	*	*	*	T	T	A	A	*	T	A	C	G	*	T	*	*	*	*	*	G	T	C	A	*	A	*	*	G	T	T	*	A	*
AY458174.1	T1681 a/b	B		*	T	A	*	*	A	*	A	A	*	*	*	T	T	A	A	*	T	A	C	G	*	T	*	*	*	*	*	G	T	C	A	*	A	*	*	G	T	T	*	A	*
AY458175.1	TBR171 a/b	B		*	T	A	*	*	A	*	A	A	*	*	*	T	T	A	A	*	T	A	C	G	*	T	*	*	*	*	*	G	T	C	A	*	A	*	*	G	T	T	*	A	*
AY458176.1	TBR191 a/b	B		*	T	A	*	*	A	*	A	A	*	*	*	T	T	A	A	*	T	A	C	G	*	T	*	*	*	*	*	G	T	C	A	*	A	*	*	G	T	T	*	A	*
AY458177.1	TBR201 a/b	B		*	T	A	*	*	A	*	A	A	*	*	*	T	T	A	A	*	T	A	C	G	*	T	*	*	*	*	*	G	T	C	A	*	A	*	*	G	T	T	*	A	*
AY458178.1	TBR211 a/b	B		*	T	A	*	*	A	*	A	A	*	*	*	T	T	A	A	*	T	A	C	G	*	T	*	*	*	*	*	G	T	C	A	*	A	*	*	G	T	T	*	A	*
AY458179.1	TBR221 a/b	B		*	T	A	*	*	A	*	A	A	*	*	*	T	T	A	A	*	T	A	C	G	*	T	*	*	*	*	*	G	T	C	A	*	A	*	*	G	T	T	*	A	*
AY458180.1	TBR231 a/b	B		*	T	A	*	*	A	*	A	A	*	*	*	T	T	A	A	*	T	A	C	G	*	T	*	*	*	*	*	G	T	C	A	*	A	*	*	G	T	T	*	A	*
AY458182.1	TBR271 a/b	B		*	T	A	*	*	A	*	A	A	*	*	*	T	T	A	A	*	T	A	C	G	*	T	*	*	*	*	*	G	T	C	A	*	A	*	*	G	T	T	*	A	*
AY458183.1	TBR281 a/b	B		*	T	A	*	*	A	*	A	A	*	*	*	T	T	A	A	*	T	A	C	G	*	T	*	*	*	*	*	G	T	C	A	*	A	*	*	G	T	T	*	A	*
AY458181.1	TBR241 a/b	C		*	T	*	*	T	*	*	A	A	C	*	A	T	T	A	*	*	T	A	C	G	*	T	*	*	*	*	*	G	T	*	*	*	*	*	*	G	T	T	*	A	T
AY458152.1	P0841	D		*	*	*	A	*	*	*	*	*	*	*	*	*	*	*	*	*	*	*	C	*	*	*	*	*	T	*	C	*	*	*	*	G	*	*	*	*	*	*	*	*	*
AY458157.1	P1372	D		*	*	*	A	*	*	*	*	*	*	*	*	*	*	*	*	*	*	*	C	*	*	*	*	*	T	*	C	*	*	*	*	G	*	*	*	*	*	*	*	*	*
AY458162.1	P1701 a/b	D		*	*	*	A	*	*	*	*	*	*	*	*	*	*	*	*	*	*	*	C	*	*	*	*	*	T	*	C	*	*	*	*	G	*	*	*	*	*	*	*	*	*
AY458166.1	P2162	E		*	*	*	A	*	*	*	*	*	*	*	*	*	*	*	*	*	*	*	C	*	*	*	*	C	T	*	C	*	*	*	*	G	*	*	*	*	*	*	*	*	*
AY458168.1	P2172	E		*	*	*	A	*	*	*	*	*	*	*	*	*	*	*	*	*	*	*	C	*	*	*	*	C	T	*	C	*	*	*	*	G	*	*	*	*	*	*	*	*	*
AY458149.1	P0472	F		*	*	*	*	*	*	*	*	*	*	A	*	*	*	*	*	*	*	*	*	*	*	*	*	*	*	A	*	*	*	*	*	G	*	*	*	*	*	T	*	*	*
AY458147.1	P0341 a/b	G		*	*	*	*	*	*	*	*	*	*	*	*	*	*	*	*	T	*	*	C	*	*	*	*	*	T	*	C	*	*	*	*	G	*	*	C	*	*	*	*	*	*
AY458150.1	P0831	G		*	*	*	*	*	*	*	*	*	*	*	*	*	*	*	*	T	*	*	C	*	*	*	*	*	T	*	C	*	*	*	*	G	*	*	C	*	*	*	*	*	*
AY458159.1	P1512	H		*	*	*	*	*	*	T	*	*	*	*	*	*	*	*	*	*	*	*	C	*	T	*	*	*	T	*	C	*	*	*	*	G	*	*	*	*	*	*	*	*	*
AY458163.1	P1981	I		G	*	*	*	*	*	*	*	*	*	*	*	*	*	*	*	*	*	*	C	*	*	*	T	*	*	A	*	*	*	*	*	*	*	C	*	*	*	*	*	*	*
AY458151.1	P0832	J		*	*	*	*	*	*	*	*	*	*	*	*	*	*	*	*	*	*	*	C	*	*	*	*	*	T	*	C	*	*	*	*	G	*	*	*	*	*	*	*	*	*
AY458153.1	P0842	J		*	*	*	*	*	*	*	*	*	*	*	*	*	*	*	*	*	*	*	C	*	*	*	*	*	T	*	C	*	*	*	*	G	*	*	*	*	*	*	*	*	*
AY458160.1	P1521	J		*	*	*	*	*	*	T	*	*	*	*	*	*	*	*	*	*	*	*	C	*	*	*	*	*	T	*	C	*	*	*	*	G	*	*	*	*	*	*	*	*	*
AY458165.1	P2161	J		*	*	*	*	*	*	*	*	*	*	*	*	*	*	*	*	*	*	*	C	*	*	*	*	*	T	*	C	*	*	*	*	G	*	*	*	*	*	*	*	*	*
AY458167.1	P2171	J		*	*	*	*	*	*	*	*	*	*	*	*	*	*	*	*	*	*	*	C	*	*	*	*	*	T	*	C	*	*	*	*	G	*	*	*	*	*	*	*	*	*
AY458155.1	P1022	K		*	*	*	*	*	*	*	*	*	*	*	*	*	*	*	*	*	*	*	C	*	*	*	*	*	T	*	C	*	*	*	*	G	*	*	*	*	*	*	C	*	*
AY458158.1	P1511	K		*	*	*	*	*	*	*	*	*	*	*	*	*	*	*	*	*	*	*	C	*	*	*	*	*	T	*	C	*	*	*	*	G	*	*	*	*	*	*	C	*	*
AY458161.1	P1522	K		*	*	*	*	*	*	*	*	*	*	*	*	*	*	*	*	*	*	*	C	*	*	*	*	*	T	*	C	*	*	*	*	G	*	*	*	*	*	*	C	*	*
