# Supplementary material for: Phylogeography of the Solanaceae-infecting Basidiomycota fungus Rhizoctonia solani AG-3 based on sequence analysis of two nuclear DNA loci
Source: BMC Evol Biol. 2007 Sep 13;7:163. doi: 10.1186/1471-2148-7-163 (PMC2048936; doi:10.1186/1471-2148-7-163)
Supplement: Additional file 2 — Characterization of haplotypes of Rhizoctonia solani AG-3 from potato and tobacco according to polymorphic sites detected in pP89 DNA sequences. a) Conflicting sites showing homoplasy are presented in red; these incompatible sites, among the polymorphic ones, were identified using the compatibility methods SNAP Clade and SNAP Matrix (Figure 7-B). Site types: t = transitions; v = transversions. Character type: i = phylogenetically informative; - = uninformative sites. [file 1471-2148-7-163-S2.xls]

## Sheet: Polymorphic sites pP89
Sequence code at GenBank® NCBI	Haplotypes designation for phylogenetic analysis	Haplotype designation for coalescent analysis																								Polymorphic sites a
	(pP89)		Position	16	19	31	46	96	119	120	135	173	183	190	197	231	272	293	299	302	308	338	344	371	420	431	432	439	441	442	444	457	462	464	465	466	469	506	521	533	542	566	569	584	617	634	647	693	697
			Site Number	1	2	3	4	5	6	7	8	9	10	11	12	13	14	15	16	17	18	19	20	21	22	23	24	25	26	27	28	29	30	31	32	33	34	35	36	37	38	39	40	41	42	43	44	45	46
			Site Type	t	t	t	t	t	t	t	t	t	t	t	v	t	t	t	t	t	t	t	t	t	t	t	t	t	t	t	t	v	t	t	t	t	t	t	v	t	v	t	t	t	t	t	t	t	t
			Character Type	i	i	i	i	i	-	i	-	i	-	i	-	-	i	i	-	i	i	-	i	i	-	i	i	i	i	i	i	i	i	-	i	i	i	i	i	i	i	i	i	i	i	-	i	-	i
AY458184.1	P0061	A		A	C	G	G	A	A	C	C	C	A	A	C	A	G	T	T	T	A	G	T	T	G	A	G	G	T	A	T	T	T	T	C	A	G	T	T	T	C	A	G	G	A	G	T	A	C
AY458193.1	P0842	B		G	*	*	*	*	*	*	*	*	*	G	*	*	*	*	*	*	*	*	*	*	*	*	*	*	*	*	*	*	*	*	*	*	*	*	*	*	*	*	*	*	*	*	C	*	*
AY458197.1	P1372	B		G	*	*	*	*	*	*	*	*	*	*	*	*	*	*	*	*	*	*	*	*	*	*	*	*	*	*	*	*	*	*	*	*	*	*	*	*	*	*	*	*	*	*	C	*	*
AY458198.1	P1511	B		G	*	*	*	*	*	*	*	*	*	G	*	*	*	*	*	*	*	*	*	*	*	*	*	*	*	*	*	*	*	*	*	*	*	*	*	*	*	*	*	*	*	*	C	*	*
AY458201.1	P1523	B		G	*	*	*	*	*	*	*	*	*	*	*	*	*	*	*	*	*	*	*	*	*	*	*	*	*	*	*	*	*	*	*	*	*	*	*	*	*	*	*	*	*	*	C	*	*
AY458195.1	P1022	C		G	T	*	*	*	*	*	*	*	*	*	*	*	*	*	*	*	*	*	*	*	*	*	*	*	*	*	*	*	*	*	*	*	*	*	*	*	*	*	A	*	*	*	C	*	T
AY458204.1	P1986	D		G	T	*	*	*	*	*	*	*	*	*	*	*	*	*	*	*	*	*	*	*	*	*	*	*	*	*	*	*	*	*	*	*	*	*	*	*	*	*	*	*	*	*	C	*	*
AY458209.1	T0251 a/b	E		*	*	A	A	G	*	T	T	T	*	*	*	*	*	C	*	C	G	*	C	C	A	G	A	A	C	G	*	A	C	*	T	G	A	C	A	C	A	G	*	A	G	*	C	*	T
AY458210.1	T0331 a/b	E		*	*	A	A	G	*	T	T	T	*	*	*	*	*	C	*	C	G	*	C	C	A	G	A	A	C	G	*	A	C	*	T	G	A	C	A	C	A	G	*	A	G	*	C	*	T
AY458211.1	T0841 a/b	E		*	*	A	A	G	*	T	T	T	*	*	*	*	*	C	*	C	G	*	C	C	A	G	A	A	C	G	*	A	C	*	T	G	A	C	A	C	A	G	*	A	G	*	C	*	T
AY458212.1	T1131 a/b	E		*	*	A	A	G	*	T	T	T	*	*	*	*	*	C	*	C	G	*	C	C	A	G	A	A	C	G	*	A	C	*	T	G	A	C	A	C	A	G	*	A	G	*	C	*	T
AY458213.1	T1491 a/b	E		*	*	A	A	G	*	T	T	T	*	*	*	*	*	C	*	C	G	*	C	C	A	G	A	A	C	G	*	A	C	*	T	G	A	C	A	C	A	G	*	A	G	*	C	*	T
AY458214.1	T1681 a/b	E		*	*	A	A	G	*	T	T	T	*	*	*	*	*	C	*	C	G	*	C	C	A	G	A	A	C	G	*	A	C	*	T	G	A	C	A	C	A	G	*	A	G	*	C	*	T
AY458215.1	TBR171 a/b	E		*	*	A	A	G	*	T	T	T	*	*	*	*	*	C	*	C	G	*	C	C	A	G	A	A	C	G	*	A	C	*	T	G	A	C	A	C	A	G	*	A	G	*	C	*	T
AY458216.1	TBR191 a/b	E		*	*	A	A	G	*	T	T	T	*	*	*	*	*	C	*	C	G	*	C	C	A	G	A	A	C	G	*	A	C	*	T	G	A	C	A	C	A	G	*	A	G	*	C	*	T
AY458217.1	TBR201 a/b	E		*	*	A	A	G	*	T	T	T	*	*	*	*	*	C	*	C	G	*	C	C	A	G	A	A	C	G	*	A	C	*	T	G	A	C	A	C	A	G	*	A	G	*	C	*	T
AY458218.1	TBR211 a/b	E		*	*	A	A	G	*	T	T	T	*	*	*	*	*	C	*	C	G	*	C	C	A	G	A	A	C	G	*	A	C	*	T	G	A	C	A	C	A	G	*	A	G	*	C	*	T
AY458219.1	TBR221 a/b	E		*	*	A	A	G	*	T	T	T	*	*	*	*	*	C	*	C	G	*	C	C	A	G	A	A	C	G	*	A	C	*	T	G	A	C	A	C	A	G	*	A	G	*	C	*	T
AY458220.1	TBR231 a/b	E		*	*	A	A	G	*	T	T	T	*	*	*	*	*	C	*	C	G	*	C	C	A	G	A	A	C	G	*	A	C	*	T	G	A	C	A	C	A	G	*	A	G	*	C	*	T
AY458222.1	TBR271 a/b	E		*	*	A	A	G	*	T	T	T	*	*	*	*	*	C	*	C	G	*	C	C	A	G	A	A	C	G	*	A	C	*	T	G	A	C	A	C	A	G	*	A	G	*	C	*	T
AY458223.1	TBR281 a/b	E		*	*	A	A	G	*	T	T	T	*	*	*	*	*	C	*	C	G	*	C	C	A	G	A	A	C	G	*	A	C	*	T	G	A	C	A	C	A	G	*	A	G	*	C	*	T
AY458221.1	TBR241 a/b	F		*	*	A	A	G	G	T	*	T	*	*	A	*	*	C	C	C	G	*	C	C	*	G	A	A	C	G	*	A	C	*	T	G	A	C	A	C	A	G	*	A	G	A	C	G	T
AY458189.1	P0472	G		*	*	*	*	*	*	*	*	*	G	*	*	*	*	*	*	*	*	*	*	*	*	*	*	*	*	*	*	*	*	*	*	*	*	*	*	*	*	*	*	*	*	*	*	*	*
AY458192.1	P0841	H		*	*	*	*	*	*	*	*	*	*	G	*	G	*	*	*	*	*	*	*	*	*	*	*	*	*	*	*	*	*	*	*	*	*	*	*	*	*	*	*	*	*	*	C	*	*
AY458194.1	P1021	I		*	*	*	*	*	*	*	*	*	*	*	*	*	*	*	*	*	*	A	*	*	*	*	*	*	*	*	C	*	*	*	*	*	A	*	*	*	*	*	A	*	*	*	C	*	T
AY458208.1	P2172	J		*	*	*	*	*	*	*	*	*	*	*	*	*	A	*	*	*	*	*	*	*	*	*	*	*	*	*	C	*	*	C	*	*	A	*	*	*	*	*	*	*	*	*	*	*	*
AY458188.1	P0471	K		*	*	*	*	*	*	*	*	*	*	*	*	*	*	*	*	*	*	*	*	*	*	*	*	*	*	*	*	*	*	*	*	*	*	*	*	*	*	*	*	*	*	*	*	*	*
AY458185.1	P0062	L		*	*	*	*	*	*	*	*	*	*	*	*	*	*	*	*	*	*	*	*	*	*	*	*	*	*	*	*	*	*	*	*	*	*	*	*	*	*	*	*	*	*	*	*	*	*
AY458186.1	P0341	L		*	*	*	*	*	*	*	*	*	*	G	*	*	*	*	*	*	*	*	*	*	*	*	*	*	*	*	*	*	*	*	*	*	*	*	*	*	*	*	*	*	*	*	C	*	*
AY458187.1	P0342	L		*	*	*	*	*	*	*	*	*	*	G	*	*	*	*	*	*	*	*	*	*	*	*	*	*	*	*	*	*	*	*	*	*	*	*	*	*	*	*	*	*	*	*	*	*	*
AY458190.1	P08310	L		*	*	*	*	*	*	*	*	*	*	*	*	*	*	*	*	*	*	*	*	*	*	*	*	*	*	*	*	*	*	*	*	*	*	*	*	*	*	*	*	*	*	*	*	*	*
AY458191.1	P08311	L		*	*	*	*	*	*	*	*	*	*	G	*	*	*	*	*	*	*	*	*	*	*	*	*	*	*	*	*	*	*	*	*	*	*	*	*	*	*	*	*	*	*	*	C	*	*
AY458196.1	P1371	L		*	*	*	*	*	*	*	*	*	*	*	*	*	*	*	*	*	*	*	*	*	*	*	*	*	*	*	*	*	*	*	*	*	*	*	*	*	*	*	*	*	*	*	C	*	*
AY458199.1	P1512	L		*	*	*	*	*	*	*	*	*	*	*	*	*	*	*	*	*	*	*	*	*	*	*	*	*	*	*	*	*	*	*	*	*	*	*	*	*	*	*	*	*	*	*	C	*	*
AY458200.1	P1522	L		*	*	*	*	*	*	*	*	*	*	G	*	*	*	*	*	*	*	*	*	*	*	*	*	*	*	*	*	*	*	*	*	*	*	*	*	*	*	*	*	*	*	*	C	*	*
AY458202.1	P1701 a/b	L		*	*	*	*	*	*	*	*	*	*	G	*	*	*	*	*	*	*	*	*	*	*	*	*	*	*	*	*	*	*	*	*	*	*	*	*	*	*	*	*	*	*	*	C	*	*
AY458203.1	P1984	L		*	*	*	*	*	*	*	*	*	*	G	*	*	*	*	*	*	*	*	*	*	*	*	*	*	*	*	*	*	*	*	*	*	*	*	*	*	*	*	*	*	*	*	C	*	*
AY458205.1	P2161	L		*	*	*	*	*	*	*	*	*	*	G	*	*	*	*	*	*	*	*	*	*	*	*	*	*	*	*	C	*	*	*	*	*	*	*	*	*	*	*	*	*	*	*	*	*	*
AY458206.1	P2162	L		*	*	*	*	*	*	*	*	*	*	G	*	*	*	*	*	*	*	*	*	*	*	*	*	*	*	*	*	*	*	*	*	*	*	*	*	*	*	*	*	*	*	*	C	*	*
AY458207.1	P2171	L		*	*	*	*	*	*	*	*	*	*	*	*	*	A	*	*	*	*	*	*	*	*	*	*	*	*	*	C	*	*	*	*	*	*	*	*	*	*	*	*	*	*	*	*	*	*
[truncated: 50 more columns]
